# Supplementary material for: A survey of public attitudes towards third-party reproduction in Japan in 2014
Source: PLoS One. 2018 Oct 31;13(10):e0198499. doi: 10.1371/journal.pone.0198499 (PMC6209135; doi:10.1371/journal.pone.0198499)
Supplement: S2 Table — (XLSX) [file pone.0198499.s004.xlsx]

## Sheet: supplemental table2
Supplemental Table.2
Why do you think that we should approve in vitro fertilization with the provision of a third party egg, sperm, or embryo?	N(904)	%
Because there is a possibility that a person who cannot conceive because of illness can have a child	720	79.6
People who are unable to conceive because of aging will be able to be pregnant.	397	43.9
It is because both the client and the donor agreed.	298	33
Homosexual couples can have children.	250	27.7
Because there is a possibility that a single person can have a child	106	11.7
others	7	0.8
I have no idea.	61	6.7
