# Supplementary material for: A survey of public attitudes towards third-party reproduction in Japan in 2014
Source: PLoS One. 2018 Oct 31;13(10):e0198499. doi: 10.1371/journal.pone.0198499 (PMC6209135; doi:10.1371/journal.pone.0198499)
Supplement: S3 Table — (XLSX) [file pone.0198499.s005.xlsx]

## Sheet: supplemental table3
Supplemental Table.3
Why do you think that in vitro fertilization using sperm, egg, embryo of a third party is not socially acceptable"?	N (664)	%
answers
Because there is no genetic link with parenting parents.	311	46.8
I think that parent-child relationship will become unnatural.	265	39.9
I think that pregnancy should be natural.	208	31.3
Because there are other options such as adoption.	174	26.2
I think that it will be used commercially	138	20.8
Because I cannot tell my children that they were born with in vitro fertilization using sperm / egg / embryos of a third party	138	20.8
Because we use people as reproductive means	134	20.2
When born child marries, there is a possibility of consanguinity	90	13.6
Because there is a possibility of harm to the health of the child born	87	13.1
others	18	2.7
I have no idea	41	6.2
