# Supplementary material for: A survey of public attitudes towards third-party reproduction in Japan in 2014
Source: PLoS One. 2018 Oct 31;13(10):e0198499. doi: 10.1371/journal.pone.0198499 (PMC6209135; doi:10.1371/journal.pone.0198499)
Supplement: S4 Table — (XLSX) [file pone.0198499.s006.xlsx]

## Sheet: supplemental table4
Supplemental Table.4
Why do you think that we should approve a surrogate pregnancy using the womb of a third party?	N (1022)	%
Because there is a possibility that a person who cannot conceive because of illness can have a child	784	76.7
Because there is a possibility that a woman who removed the uterus due to disease or accident can have a child.	681	66.6
Because both the client and the surrogate mother agreed.	307	30
Because women who cannot be pregnant due to her work circumstances have the possibility of having children.	223	21.8
Homosexual couples may have children.	211	20.6
Because there is a possibility that a single person can have a child.	105	10.3
others	8	0.8
I have no idea.	79	7.7
