# Supplementary material for: A survey of public attitudes towards third-party reproduction in Japan in 2014
Source: PLoS One. 2018 Oct 31;13(10):e0198499. doi: 10.1371/journal.pone.0198499 (PMC6209135; doi:10.1371/journal.pone.0198499)
Supplement: S5 Table — (XLSX) [file pone.0198499.s007.xlsx]

## Sheet: supplemental table5
Supplemental Table.5
Why do you think that "surrogate pregnancy using a third party's uterus is not socially acceptable"?	N (546)	％
I think that parent-child relationship will become unnatural.	185	33.9
I think that pregnancy should be natural.	179	32.8
Because we use people as reproductive means.	148	27.1
I think that it will be used commercially.	139	25.5
Because there are other options such as adoption.	135	24.7
Because there is a possibility that various troubles such as parental authority and inheritance problem will occur.	131	24
Because I cannot tell my child that I was born in a surrogate pregnancy using a third-party uterus.	116	21.2
Because there is a possibility of harm to the health of the child born	75	13.7
others	16	2.9
I have no idea.	53	9.7
